# Supplementary material for: Comprehensive Safety Assessment of Lacticaseibacillus paracasei subsp. paracasei NTU 101 Through Integrated Genotypic and Phenotypic Analysis
Source: Curr Issues Mol Biol. 2024 Nov 1;46(11):12354–74. doi: 10.3390/cimb46110734 (PMC11593238; doi:10.3390/cimb46110734)
Supplement: Supplementary file 1 [file cimb-46-00734-s001.zip]

Archive with 1 entries (1 files):
- cimb-3252288-supplementary.pdf
